# Supplementary material for: Recombinant Simian Varicella Virus-Simian Immunodeficiency Virus Vaccine Induces T and B Cell Functions and Provides Partial Protection against Repeated Mucosal SIV Challenges in Rhesus Macaques
Source: Viruses. 2022 Dec 17;14(12):2819. doi: 10.3390/v14122819 (PMC9853323; doi:10.3390/v14122819)
Supplement: Supplementary file 1 [file viruses-14-02819-s001.zip]

Archive with 3 entries (2 files):
- viruses-2045882-supplementary-revise/
- viruses-2045882-supplementary-revise/Supplemental Tables S1-S5_FINAL- revise.pdf
- viruses-2045882-supplementary-revise/Supplementary Figures S1-S8_FINAL.pdf
